# Supplementary material for: Monomethyltransferase SET8 facilitates hepatocellular carcinoma growth by enhancing aerobic glycolysis
Source: Cell Death Dis. 2019 Apr 5;10(4):312. doi: 10.1038/s41419-019-1541-1 (PMC6450876; doi:10.1038/s41419-019-1541-1)
Supplement: Supplementary file 7 — TCGA cohort [file 41419_2019_1541_MOESM7_ESM.xlsx]

## Sheet: 工作表1
Hugo_Symbol		OS_STATUS	OS_MONTHS	KMT5A		曲線座標
TCGA-2Y-A9GS	TCGA-2Y-A9GS	DECEASED	23.78	661.902		測試結果變數: VAR00003	SET8
TCGA-2Y-A9GT	TCGA-2Y-A9GT	DECEASED	53.35	422.327		如果大於或等於則為正數a	機密性	1 - 具體性
TCGA-2Y-A9GU	TCGA-2Y-A9GU	LIVING	63.7	398.719		185.109	1	1	0	0
TCGA-2Y-A9GV	TCGA-2Y-A9GV	DECEASED	83.18	494.924		191.259	0.992	1	0	-0.008
TCGA-2Y-A9GW	TCGA-2Y-A9GW	DECEASED	41.75	561.686		199.739	0.985	1	0	-0.015
TCGA-2Y-A9GX	TCGA-2Y-A9GX	LIVING	80.22	560		211.141	0.985	0.996	0.004	-0.011
TCGA-2Y-A9GY	TCGA-2Y-A9GY	DECEASED	24.87	675.415		229.217	0.985	0.992	0.008	-0.007
TCGA-2Y-A9GZ	TCGA-2Y-A9GZ	DECEASED	27.86	333.106		244.612	0.985	0.988	0.012	-0.003
TCGA-2Y-A9H0	TCGA-2Y-A9H0	LIVING	120.73	957.773		250.451	0.985	0.983	0.017	0.002
TCGA-2Y-A9H1	TCGA-2Y-A9H1	DECEASED	40.37	343.452		252.686	0.985	0.979	0.021	0.006
TCGA-2Y-A9H2	TCGA-2Y-A9H2	LIVING	56.87	335.184		258.121	0.985	0.975	0.025	0.01
TCGA-2Y-A9H3	TCGA-2Y-A9H3	LIVING	49.8	444.169		263.453	0.985	0.971	0.029	0.014
TCGA-2Y-A9H4	TCGA-2Y-A9H4	LIVING	47.7	561.555		268.404	0.977	0.971	0.029	0.006
TCGA-2Y-A9H5	TCGA-2Y-A9H5	DECEASED	18.23	357.054		272.853	0.977	0.967	0.033	0.01
TCGA-2Y-A9H6	TCGA-2Y-A9H6	LIVING	11.73	487.265		276.143	0.977	0.963	0.037	0.014
TCGA-2Y-A9H7	TCGA-2Y-A9H7	LIVING	38.37	723.27		280.349	0.977	0.958	0.042	0.019
TCGA-2Y-A9H8	TCGA-2Y-A9H8	DECEASED	20.8	321.147		283.53	0.969	0.958	0.042	0.011
TCGA-2Y-A9H9	TCGA-2Y-A9H9	LIVING	22.9	521.145		286.201	0.969	0.954	0.046	0.015
TCGA-2Y-A9HA	TCGA-2Y-A9HA	DECEASED	1.18	449.65		288.114	0.969	0.95	0.05	0.019
TCGA-2Y-A9HB	TCGA-2Y-A9HB	LIVING	8.54	377.967		290.236	0.969	0.946	0.054	0.023
TCGA-3K-AAZ8	TCGA-3K-AAZ8	LIVING	13.01	382.241		292.038	0.969	0.942	0.058	0.027
TCGA-4R-AA8I	TCGA-4R-AA8I	DECEASED	8.61	351.648		292.436	0.969	0.938	0.062	0.031
TCGA-5C-A9VG	TCGA-5C-A9VG	LIVING	10.78	1069.93		293.685	0.962	0.938	0.062	0.024
TCGA-5C-A9VH	TCGA-5C-A9VH	LIVING	10.58	397.515		294.924	0.962	0.933	0.067	0.029
TCGA-5C-AAPD	TCGA-5C-AAPD	LIVING	0.66	682.722		296.729	0.962	0.929	0.071	0.033
TCGA-5R-AA1C	TCGA-5R-AA1C	LIVING	17.08	271.673		298.967	0.954	0.929	0.071	0.025
TCGA-5R-AA1D	TCGA-5R-AA1D	LIVING	14.75	411.887		300.008	0.954	0.925	0.075	0.029
TCGA-5R-AAAM	TCGA-5R-AAAM	DECEASED	1.51	497.717		301.542	0.946	0.925	0.075	0.021
TCGA-BC-4072	TCGA-BC-4072	DECEASED	48.95	381.409		303.556	0.938	0.925	0.075	0.013
TCGA-BC-4073	TCGA-BC-4073	LIVING	27.89	569.533		309.466	0.931	0.925	0.075	0.006
TCGA-BC-A10Q	TCGA-BC-A10Q	DECEASED	37.29	325.36		317.256	0.931	0.921	0.079	0.01
TCGA-BC-A10R	TCGA-BC-A10R	DECEASED	10.12	442.562		319.853	0.931	0.917	0.083	0.014
TCGA-BC-A10S	TCGA-BC-A10S	DECEASED	46.75	488.332		320.01	0.923	0.917	0.083	0.006
TCGA-BC-A10T	TCGA-BC-A10T	DECEASED	27.5	300.235		320.378	0.923	0.913	0.087	0.01
TCGA-BC-A10U	TCGA-BC-A10U	DECEASED	27.5	805.762		320.872	0.923	0.908	0.092	0.015
TCGA-BC-A10W	TCGA-BC-A10W	DECEASED	2.99	480.256		321.289	0.915	0.908	0.092	0.007
TCGA-BC-A10X	TCGA-BC-A10X	DECEASED	25.3	501.163		322.851	0.908	0.908	0.092	0
TCGA-BC-A10Y	TCGA-BC-A10Y	DECEASED	23.36	360.507		324.791	0.908	0.904	0.096	0.004
TCGA-BC-A10Z	TCGA-BC-A10Z	DECEASED	1.12	548.69		325.335	0.908	0.9	0.1	0.008
TCGA-BC-A110	TCGA-BC-A110	DECEASED	69.51	616		325.59	0.9	0.9	0.1	0
TCGA-BC-A112	TCGA-BC-A112	DECEASED	5.03	460.385		329.463	0.9	0.896	0.104	0.004
TCGA-BC-A216	TCGA-BC-A216	LIVING	44.38	855.833		333.666	0.892	0.896	0.104	-0.004
TCGA-BC-A217	TCGA-BC-A217	DECEASED	45.89	265.135		334.706	0.885	0.896	0.104	-0.011
TCGA-BC-A3KF	TCGA-BC-A3KF	LIVING	0.26	791.381		337.035	0.885	0.892	0.108	-0.007
TCGA-BC-A3KG	TCGA-BC-A3KG	LIVING	22.34	576.037		340.063	0.877	0.892	0.108	-0.015
TCGA-BC-A5W4	TCGA-BC-A5W4	DECEASED	17.97	365.606		341.382	0.877	0.888	0.112	-0.011
TCGA-BC-A69H	TCGA-BC-A69H	LIVING	14.59	602.92		342.328	0.877	0.883	0.117	-0.006
TCGA-BC-A69I	TCGA-BC-A69I	LIVING	12.71	460.284		343.292	0.869	0.883	0.117	-0.014
TCGA-BC-A8YO	TCGA-BC-A8YO	LIVING	18.46	569.384		344.759	0.862	0.883	0.117	-0.021
TCGA-BD-A2L6	TCGA-BD-A2L6	LIVING	44.78	434.184		346.327	0.862	0.879	0.121	-0.017
TCGA-BD-A3EP	TCGA-BD-A3EP	LIVING	13.44	549.185		346.798	0.862	0.875	0.125	-0.013
TCGA-BD-A3ER	TCGA-BD-A3ER	LIVING	36.63	506.76		347.142	0.862	0.871	0.129	-0.009
TCGA-BW-A5NO	TCGA-BW-A5NO	LIVING	0.66	400.799		347.637	0.862	0.867	0.133	-0.005
TCGA-BW-A5NP	TCGA-BW-A5NP	LIVING	0	500.732		348.102	0.862	0.863	0.137	-0.001
TCGA-BW-A5NQ	TCGA-BW-A5NQ	LIVING	0	609.284		348.849	0.862	0.858	0.142	0.004
TCGA-CC-5258	TCGA-CC-5258	DECEASED	4.24	815.802		350.352	0.854	0.858	0.142	-0.004
TCGA-CC-5259	TCGA-CC-5259	LIVING	8.21	523.349		351.238	0.846	0.858	0.142	-0.012
TCGA-CC-5260	TCGA-CC-5260	DECEASED	2.86	374.463		351.392	0.838	0.858	0.142	-0.02
TCGA-CC-5261	TCGA-CC-5261	DECEASED	3.19	487.32		351.583	0.838	0.854	0.146	-0.016
TCGA-CC-5262	TCGA-CC-5262	DECEASED	3.38	613.115		352.427	0.831	0.854	0.146	-0.023
TCGA-CC-5263	TCGA-CC-5263	DECEASED	4.24	751.631		353.265	0.831	0.85	0.15	-0.019
TCGA-CC-5264	TCGA-CC-5264	DECEASED	3.35	565.707		354.711	0.831	0.846	0.154	-0.015
TCGA-CC-A123	TCGA-CC-A123	LIVING	7.19	522.747		356.576	0.823	0.846	0.154	-0.023
TCGA-CC-A1HT	TCGA-CC-A1HT	DECEASED	3.32	1050.29		357.462	0.815	0.846	0.154	-0.031
TCGA-CC-A3M9	TCGA-CC-A3M9	DECEASED	9.86	989.744		358.084	0.808	0.846	0.154	-0.038
TCGA-CC-A3MA	TCGA-CC-A3MA	DECEASED	9.95	482.959		359.142	0.808	0.842	0.158	-0.034
TCGA-CC-A3MB	TCGA-CC-A3MB	DECEASED	10.35	617.902		360.247	0.808	0.838	0.162	-0.03
TCGA-CC-A3MC	TCGA-CC-A3MC	LIVING	11.93	410.3		360.572	0.8	0.838	0.162	-0.038
TCGA-CC-A5UC	TCGA-CC-A5UC	DECEASED	11.4	790.072		360.904	0.8	0.833	0.167	-0.033
TCGA-CC-A5UD	TCGA-CC-A5UD	DECEASED	9.99	1046.2		362.074	0.8	0.829	0.171	-0.029
TCGA-CC-A5UE	TCGA-CC-A5UE	DECEASED	8.94	566.259		363.17	0.8	0.825	0.175	-0.025
TCGA-CC-A7IE	TCGA-CC-A7IE	DECEASED	7.13	676.236		363.581	0.8	0.821	0.179	-0.021
TCGA-CC-A7IF	TCGA-CC-A7IF	DECEASED	21.32	451.242		364.22	0.792	0.821	0.179	-0.029
TCGA-CC-A7IG	TCGA-CC-A7IG	DECEASED	9.82	639.053		364.679	0.792	0.817	0.183	-0.025
TCGA-CC-A7IH	TCGA-CC-A7IH	LIVING	11.99	364.641		365.162	0.792	0.813	0.187	-0.021
TCGA-CC-A7II	TCGA-CC-A7II	LIVING	13.11	1152.9		366.111	0.785	0.813	0.187	-0.028
TCGA-CC-A7IJ	TCGA-CC-A7IJ	LIVING	12.55	1214.92		366.992	0.785	0.808	0.192	-0.023
TCGA-CC-A7IK	TCGA-CC-A7IK	DECEASED	8.61	666.833		367.416	0.785	0.804	0.196	-0.019
TCGA-CC-A7IL	TCGA-CC-A7IL	DECEASED	9.13	298.152		367.898	0.785	0.8	0.2	-0.015
TCGA-CC-A8HS	TCGA-CC-A8HS	DECEASED	9.86	1410.32		368.849	0.785	0.796	0.204	-0.011
TCGA-CC-A8HT	TCGA-CC-A8HT	DECEASED	4.6	799.511		369.808	0.785	0.792	0.208	-0.007
TCGA-CC-A8HU	TCGA-CC-A8HU	DECEASED	11.3	1052.8		370.44	0.777	0.792	0.208	-0.015
TCGA-CC-A8HV	TCGA-CC-A8HV	DECEASED	9.17	1169.99		371.2	0.769	0.792	0.208	-0.023
TCGA-CC-A9FS	TCGA-CC-A9FS	LIVING	6.93	324.272		371.826	0.769	0.788	0.212	-0.019
TCGA-CC-A9FU	TCGA-CC-A9FU	LIVING	0	731.388		372.435	0.762	0.788	0.212	-0.026
TCGA-CC-A9FV	TCGA-CC-A9FV	LIVING	0	671.632		373.727	0.762	0.783	0.217	-0.021
TCGA-CC-A9FW	TCGA-CC-A9FW	LIVING	8.15	901.791		374.711	0.754	0.783	0.217	-0.029
TCGA-DD-A113	TCGA-DD-A113	LIVING	79.66	645.238		376.399	0.754	0.779	0.221	-0.025
TCGA-DD-A114	TCGA-DD-A114	DECEASED	37.75	597.789		377.903	0.746	0.779	0.221	-0.033
TCGA-DD-A115	TCGA-DD-A115	DECEASED	83.51	456.897		378.008	0.746	0.775	0.225	-0.029
TCGA-DD-A116	TCGA-DD-A116	DECEASED	53.29	616.038		378.691	0.738	0.775	0.225	-0.037
TCGA-DD-A118	TCGA-DD-A118	LIVING	112.91	361.17		379.76	0.738	0.771	0.229	-0.033
TCGA-DD-A119	TCGA-DD-A119	DECEASED	7.33	816.284		380.798	0.738	0.767	0.233	-0.029
TCGA-DD-A11A	TCGA-DD-A11A	LIVING	2.6	622.903		381.43	0.731	0.767	0.233	-0.036
TCGA-DD-A11B	TCGA-DD-A11B	DECEASED	0.46	321.431		381.846	0.731	0.763	0.237	-0.032
TCGA-DD-A11C	TCGA-DD-A11C	LIVING	21.75	294.542		382.935	0.731	0.758	0.242	-0.027
TCGA-DD-A11D	TCGA-DD-A11D	DECEASED	51.25	196.409		383.692	0.731	0.754	0.246	-0.023
TCGA-DD-A1EA	TCGA-DD-A1EA	LIVING	79.34	360.637		383.929	0.731	0.75	0.25	-0.019
TCGA-DD-A1EB	TCGA-DD-A1EB	LIVING	66.26	219.212		384.915	0.731	0.746	0.254	-0.015
TCGA-DD-A1EC	TCGA-DD-A1EC	LIVING	19.78	432.465		385.858	0.723	0.746	0.254	-0.023
TCGA-DD-A1ED	TCGA-DD-A1ED	LIVING	75.59	486.358		387.613	0.723	0.742	0.258	-0.019
TCGA-DD-A1EE	TCGA-DD-A1EE	DECEASED	11.47	441.932		389.687	0.723	0.738	0.262	-0.015
TCGA-DD-A1EF	TCGA-DD-A1EF	DECEASED	12.94	371.88		392.149	0.723	0.733	0.267	-0.01
TCGA-DD-A1EG	TCGA-DD-A1EG	DECEASED	45.07	545.477		394.647	0.723	0.729	0.271	-0.006
TCGA-DD-A1EH	TCGA-DD-A1EH	LIVING	49.11	480		395.511	0.723	0.725	0.275	-0.002
TCGA-DD-A1EI	TCGA-DD-A1EI	LIVING	6.01	634.811		396.248	0.723	0.721	0.279	0.002
TCGA-DD-A1EJ	TCGA-DD-A1EJ	DECEASED	33.02	533.377		396.978	0.723	0.717	0.283	0.006
TCGA-DD-A1EK	TCGA-DD-A1EK	DECEASED	18.33	476.151		397.431	0.723	0.713	0.287	0.01
TCGA-DD-A1EL	TCGA-DD-A1EL	DECEASED	13.63	941.638		398.117	0.723	0.708	0.292	0.015
TCGA-DD-A39V	TCGA-DD-A39V	DECEASED	21.12	487.874		398.849	0.723	0.704	0.296	0.019
TCGA-DD-A39W	TCGA-DD-A39W	DECEASED	27.17	363.799		399.259	0.723	0.7	0.3	0.023
TCGA-DD-A39X	TCGA-DD-A39X	DECEASED	55.65	514.846		400.129	0.723	0.696	0.304	0.027
TCGA-DD-A39Y	TCGA-DD-A39Y	DECEASED	5.62	919.75		400.759	0.723	0.692	0.308	0.031
TCGA-DD-A39Z	TCGA-DD-A39Z	DECEASED	19.74	186.109		402.289	0.723	0.688	0.312	0.035
TCGA-DD-A3A1	TCGA-DD-A3A1	DECEASED	7.65	962.072		405.963	0.723	0.683	0.317	0.04
TCGA-DD-A3A2	TCGA-DD-A3A2	DECEASED	70.01	282.444		409.105	0.715	0.683	0.317	0.032
TCGA-DD-A3A3	TCGA-DD-A3A3	DECEASED	17.58	351.266		410.181	0.715	0.679	0.321	0.036
TCGA-DD-A3A4	TCGA-DD-A3A4	DECEASED	20.11	428.094		410.977	0.715	0.675	0.325	0.04
TCGA-DD-A3A5	TCGA-DD-A3A5	DECEASED	102.66	302.849		411.77	0.708	0.675	0.325	0.033
TCGA-DD-A3A6	TCGA-DD-A3A6	DECEASED	107.03	555.458		412.522	0.708	0.671	0.329	0.037
TCGA-DD-A3A7	TCGA-DD-A3A7	DECEASED	13.76	960.912		414.648	0.708	0.667	0.333	0.041
TCGA-DD-A3A8	TCGA-DD-A3A8	DECEASED	0.36	408.149		416.249	0.708	0.663	0.337	0.045
TCGA-DD-A3A9	TCGA-DD-A3A9	DECEASED	30.58	377.839		416.508	0.708	0.658	0.342	0.05
TCGA-DD-A4NA	TCGA-DD-A4NA	LIVING	33.11	353.325		416.963	0.708	0.654	0.346	0.054
TCGA-DD-A4NB	TCGA-DD-A4NB	LIVING	32.49	527.954		419.02	0.708	0.65	0.35	0.058
TCGA-DD-A4ND	TCGA-DD-A4ND	LIVING	90.21	698.579		420.821	0.708	0.646	0.354	0.062
TCGA-DD-A4NE	TCGA-DD-A4NE	DECEASED	21.68	378.049		420.93	0.708	0.642	0.358	0.066
TCGA-DD-A4NF	TCGA-DD-A4NF	LIVING	30.95	501.166		421.301	0.708	0.638	0.362	0.07
TCGA-DD-A4NG	TCGA-DD-A4NG	DECEASED	26.35	304.264		421.736	0.7	0.638	0.362	0.062
TCGA-DD-A4NH	TCGA-DD-A4NH	LIVING	30.12	1222.86		422.092	0.7	0.633	0.367	0.067
TCGA-DD-A4NI	TCGA-DD-A4NI	LIVING	26.81	400.718		422.344	0.692	0.633	0.367	0.059
TCGA-DD-A4NJ	TCGA-DD-A4NJ	LIVING	30.49	661.688		422.425	0.692	0.629	0.371	0.063
TCGA-DD-A4NK	TCGA-DD-A4NK	DECEASED	39.75	338.886		422.875	0.692	0.625	0.375	0.067
TCGA-DD-A4NL	TCGA-DD-A4NL	LIVING	56.21	434.694		423.362	0.692	0.621	0.379	0.071
TCGA-DD-A4NN	TCGA-DD-A4NN	DECEASED	29.53	433.399		423.787	0.692	0.617	0.383	0.075
TCGA-DD-A4NO	TCGA-DD-A4NO	LIVING	73.75	341.241		424.622	0.692	0.613	0.387	0.079
TCGA-DD-A4NP	TCGA-DD-A4NP	LIVING	108.67	390.14		426.613	0.685	0.613	0.387	0.072
TCGA-DD-A4NQ	TCGA-DD-A4NQ	DECEASED	12.25	808.882		428.903	0.677	0.613	0.387	0.064
TCGA-DD-A4NR	TCGA-DD-A4NR	DECEASED	0.3	969.681		431.038	0.677	0.608	0.392	0.069
TCGA-DD-A4NS	TCGA-DD-A4NS	DECEASED	80.68	432.628		432.414	0.677	0.604	0.396	0.073
TCGA-DD-A4NV	TCGA-DD-A4NV	LIVING	78.78	362.977		432.546	0.677	0.6	0.4	0.077
TCGA-DD-A73A	TCGA-DD-A73A	LIVING	23.92	665.443		433.013	0.669	0.6	0.4	0.069
TCGA-DD-A73B	TCGA-DD-A73B	DECEASED	9.3	343.132		433.791	0.662	0.6	0.4	0.062
TCGA-DD-A73C	TCGA-DD-A73C	LIVING	23.03	363.363		434.221	0.662	0.596	0.404	0.066
TCGA-DD-A73D	TCGA-DD-A73D	LIVING	22.77	203.07		434.477	0.662	0.592	0.408	0.07
TCGA-DD-A73E	TCGA-DD-A73E	LIVING	1.45	417.27		434.819	0.662	0.588	0.412	0.074
TCGA-DD-A73F	TCGA-DD-A73F	LIVING	35.64	505.674		435.824	0.662	0.583	0.417	0.079
TCGA-DD-A73G	TCGA-DD-A73G	LIVING	114.26	648.918		436.76	0.662	0.579	0.421	0.083
TCGA-DD-AA3A	TCGA-DD-AA3A	DECEASED	13.47	866.407		439.373	0.654	0.579	0.421	0.075
TCGA-DD-AAC8	TCGA-DD-AAC8	DECEASED	0.53	349.493		442.247	0.646	0.579	0.421	0.067
TCGA-DD-AAC9	TCGA-DD-AAC9	LIVING	11.4	625.387		442.748	0.638	0.579	0.421	0.059
TCGA-DD-AACA	TCGA-DD-AACA	LIVING	75.59	325.819		443.551	0.638	0.575	0.425	0.063
TCGA-DD-AACB	TCGA-DD-AACB	LIVING	76.35	561.82		444.229	0.638	0.571	0.429	0.067
TCGA-DD-AACC	TCGA-DD-AACC	DECEASED	55.35	473.389		446.025	0.638	0.567	0.433	0.071
TCGA-DD-AACD	TCGA-DD-AACD	DECEASED	12.52	455.231		448.029	0.638	0.563	0.437	0.075
TCGA-DD-AACE	TCGA-DD-AACE	LIVING	71.75	341.523		448.973	0.631	0.563	0.437	0.068
TCGA-DD-AACF	TCGA-DD-AACF	DECEASED	11.99	370.251		450.196	0.623	0.563	0.437	0.06
TCGA-DD-AACG	TCGA-DD-AACG	DECEASED	15.41	356.098		450.977	0.623	0.558	0.442	0.065
TCGA-DD-AACH	TCGA-DD-AACH	DECEASED	6.41	746.996		451.227	0.623	0.554	0.446	0.069
TCGA-DD-AACI	TCGA-DD-AACI	LIVING	53.15	380.187		451.494	0.615	0.554	0.446	0.061
TCGA-DD-AACJ	TCGA-DD-AACJ	LIVING	69.05	347.008		452.904	0.615	0.55	0.45	0.065
TCGA-DD-AACK	TCGA-DD-AACK	LIVING	0.3	843.075		454.646	0.615	0.546	0.454	0.069
TCGA-DD-AACL	TCGA-DD-AACL	DECEASED	3.52	742.541		455.976	0.608	0.546	0.454	0.062
TCGA-DD-AACN	TCGA-DD-AACN	LIVING	42.77	346.587		456.809	0.608	0.542	0.458	0.066
TCGA-DD-AACO	TCGA-DD-AACO	LIVING	61.63	482.861		456.908	0.6	0.542	0.458	0.058
TCGA-DD-AACP	TCGA-DD-AACP	LIVING	13.63	674.897		457.956	0.6	0.538	0.462	0.062
TCGA-DD-AACQ	TCGA-DD-AACQ	DECEASED	14.19	485.129		459.639	0.592	0.538	0.462	0.054
TCGA-DD-AACS	TCGA-DD-AACS	LIVING	59.26	569.455		460.335	0.592	0.533	0.467	0.059
TCGA-DD-AACT	TCGA-DD-AACT	LIVING	51.31	456.721		461.065	0.585	0.533	0.467	0.052
TCGA-DD-AACU	TCGA-DD-AACU	LIVING	51.48	416.138		461.819	0.585	0.529	0.471	0.056
TCGA-DD-AACV	TCGA-DD-AACV	LIVING	50.3	385.991		462.12	0.585	0.525	0.475	0.06
TCGA-DD-AACW	TCGA-DD-AACW	LIVING	46.78	559.495		462.493	0.585	0.521	0.479	0.064
TCGA-DD-AACX	TCGA-DD-AACX	LIVING	5.58	493.2		463.21	0.585	0.517	0.483	0.068
TCGA-DD-AACY	TCGA-DD-AACY	LIVING	47.63	737.779		465.096	0.585	0.513	0.487	0.072
TCGA-DD-AACZ	TCGA-DD-AACZ	DECEASED	5.62	886.905		468.617	0.585	0.508	0.492	0.077
TCGA-DD-AAD0	TCGA-DD-AAD0	LIVING	4.5	596.94		472.105	0.577	0.508	0.492	0.069
TCGA-DD-AAD1	TCGA-DD-AAD1	LIVING	18.53	466.413		474.147	0.569	0.508	0.492	0.061
TCGA-DD-AAD2	TCGA-DD-AAD2	LIVING	21.62	434.259		475.456	0.569	0.504	0.496	0.065
TCGA-DD-AAD3	TCGA-DD-AAD3	LIVING	42.54	274.033		476.079	0.562	0.504	0.496	0.058
TCGA-DD-AAD5	TCGA-DD-AAD5	LIVING	44.19	596.536		478.075	0.554	0.504	0.496	0.05
TCGA-DD-AAD6	TCGA-DD-AAD6	LIVING	22.08	557.413		480.128	0.554	0.5	0.5	0.054
TCGA-DD-AAD8	TCGA-DD-AAD8	LIVING	40.05	552.961		480.329	0.546	0.5	0.5	0.046
TCGA-DD-AADA	TCGA-DD-AADA	LIVING	40.51	451.212		480.664	0.546	0.496	0.504	0.05
TCGA-DD-AADB	TCGA-DD-AADB	LIVING	40.8	660.935		481.893	0.546	0.492	0.508	0.054
TCGA-DD-AADC	TCGA-DD-AADC	DECEASED	13.96	933.168		482.91	0.546	0.488	0.512	0.058
TCGA-DD-AADD	TCGA-DD-AADD	LIVING	40.44	592.464		483.426	0.538	0.488	0.512	0.05
TCGA-DD-AADF	TCGA-DD-AADF	DECEASED	3.78	425.133		484.511	0.538	0.483	0.517	0.055
TCGA-DD-AADG	TCGA-DD-AADG	LIVING	37.61	295.306		485.744	0.531	0.483	0.517	0.048
TCGA-DD-AADI	TCGA-DD-AADI	LIVING	35.64	589.986		486.441	0.531	0.479	0.521	0.052
TCGA-DD-AADJ	TCGA-DD-AADJ	LIVING	35.02	320.597		486.894	0.523	0.479	0.521	0.044
TCGA-DD-AADK	TCGA-DD-AADK	LIVING	34.46	507.966		487.292	0.523	0.475	0.525	0.048
TCGA-DD-AADL	TCGA-DD-AADL	LIVING	20.89	511.433		487.597	0.515	0.475	0.525	0.04
TCGA-DD-AADM	TCGA-DD-AADM	DECEASED	0.39	421.613		488.103	0.508	0.475	0.525	0.033
TCGA-DD-AADN	TCGA-DD-AADN	LIVING	29.5	719.136		489.072	0.5	0.475	0.525	0.025
TCGA-DD-AADO	TCGA-DD-AADO	LIVING	14.88	615.724		491.505	0.5	0.471	0.529	0.029
TCGA-DD-AADP	TCGA-DD-AADP	LIVING	15.05	592.568		494.062	0.5	0.467	0.533	0.033
TCGA-DD-AADQ	TCGA-DD-AADQ	LIVING	14.32	432.362		495.212	0.492	0.467	0.533	0.025
TCGA-DD-AADR	TCGA-DD-AADR	LIVING	66.62	530.264		496.555	0.492	0.463	0.537	0.029
TCGA-DD-AADS	TCGA-DD-AADS	LIVING	15.57	319.843		497.656	0.492	0.458	0.542	0.034
TCGA-DD-AADU	TCGA-DD-AADU	LIVING	18.2	522.778		497.71	0.485	0.458	0.542	0.027
TCGA-DD-AADV	TCGA-DD-AADV	LIVING	18.86	451.746		499.178	0.477	0.458	0.542	0.019
TCGA-DD-AADW	TCGA-DD-AADW	LIVING	19.28	809.393		500.685	0.477	0.454	0.546	0.023
TCGA-DD-AADY	TCGA-DD-AADY	LIVING	18.23	239.221		500.947	0.477	0.45	0.55	0.027
TCGA-DD-AAE0	TCGA-DD-AAE0	LIVING	18.23	633.29		501.164	0.469	0.45	0.55	0.019
TCGA-DD-AAE1	TCGA-DD-AAE1	LIVING	18.13	348.206		501.398	0.469	0.446	0.554	0.023
TCGA-DD-AAE2	TCGA-DD-AAE2	LIVING	20.96	369.365		502.837	0.469	0.442	0.558	0.027
TCGA-DD-AAE3	TCGA-DD-AAE3	LIVING	18.59	353.206		504.859	0.462	0.442	0.558	0.02
TCGA-DD-AAE4	TCGA-DD-AAE4	LIVING	19.97	429.713		505.759	0.462	0.438	0.562	0.024
TCGA-DD-AAE6	TCGA-DD-AAE6	LIVING	4.63	739.756		506.302	0.462	0.433	0.567	0.029
TCGA-DD-AAE7	TCGA-DD-AAE7	LIVING	21.16	444.289		506.92	0.462	0.429	0.571	0.033
TCGA-DD-AAE9	TCGA-DD-AAE9	LIVING	23.72	442.934		507.282	0.462	0.425	0.575	0.037
TCGA-DD-AAEA	TCGA-DD-AAEA	LIVING	18.89	854.182		507.639	0.462	0.421	0.579	0.041
TCGA-DD-AAEB	TCGA-DD-AAEB	LIVING	15.7	374.958		507.879	0.454	0.421	0.579	0.033
TCGA-DD-AAED	TCGA-DD-AAED	LIVING	25.07	570.482		508.178	0.454	0.417	0.583	0.037
TCGA-DD-AAEE	TCGA-DD-AAEE	LIVING	26.61	398.978		508.411	0.454	0.413	0.587	0.041
TCGA-DD-AAEG	TCGA-DD-AAEG	LIVING	23.62	351.518		509.933	0.446	0.413	0.587	0.033
TCGA-DD-AAEH	TCGA-DD-AAEH	LIVING	25.76	381.452		512.788	0.446	0.408	0.592	0.038
TCGA-DD-AAEI	TCGA-DD-AAEI	LIVING	50.3	863.055		514.494	0.446	0.404	0.596	0.042
TCGA-DD-AAEK	TCGA-DD-AAEK	LIVING	35.05	480.924		515.638	0.438	0.404	0.596	0.034
TCGA-DD-AAVP	TCGA-DD-AAVP	LIVING	90.41	422.489		517.923	0.438	0.4	0.6	0.038
TCGA-DD-AAVQ	TCGA-DD-AAVQ	LIVING	89.62	701.613		520.28	0.438	0.396	0.604	0.042
TCGA-DD-AAVR	TCGA-DD-AAVR	LIVING	82.56	436.704		521.946	0.438	0.392	0.608	0.046
TCGA-DD-AAVS	TCGA-DD-AAVS	LIVING	59.89	434.944		522.763	0.438	0.387	0.613	0.051
TCGA-DD-AAVU	TCGA-DD-AAVU	LIVING	72.34	254.472		523.063	0.438	0.383	0.617	0.055
TCGA-DD-AAVV	TCGA-DD-AAVV	LIVING	80.65	556.452		525.652	0.438	0.379	0.621	0.059
TCGA-DD-AAVW	TCGA-DD-AAVW	LIVING	76.12	394.158		528.895	0.438	0.375	0.625	0.063
TCGA-DD-AAVX	TCGA-DD-AAVX	LIVING	56.44	420.872		530.05	0.431	0.375	0.625	0.056
TCGA-DD-AAVY	TCGA-DD-AAVY	LIVING	64.72	395.886		530.347	0.431	0.371	0.629	0.06
TCGA-DD-AAVZ	TCGA-DD-AAVZ	LIVING	62.42	497.608		530.454	0.431	0.367	0.633	0.064
TCGA-DD-AAW0	TCGA-DD-AAW0	LIVING	66.2	500.639		530.656	0.423	0.367	0.633	0.056
TCGA-DD-AAW1	TCGA-DD-AAW1	LIVING	65.34	423.261		531.255	0.423	0.363	0.637	0.06
TCGA-DD-AAW2	TCGA-DD-AAW2	LIVING	60.94	288.442		531.803	0.423	0.358	0.642	0.065
TCGA-DD-AAW3	TCGA-DD-AAW3	LIVING	53.65	495.501		532.654	0.415	0.358	0.642	0.057
TCGA-ED-A459	TCGA-ED-A459	LIVING	29.89	325.31		535.276	0.408	0.358	0.642	0.05
TCGA-ED-A4XI	TCGA-ED-A4XI	LIVING	26.91	413.158		541.327	0.408	0.354	0.646	0.054
TCGA-ED-A5KG	TCGA-ED-A5KG	LIVING	28.06	519.415		547.083	0.4	0.354	0.646	0.046
TCGA-ED-A627	TCGA-ED-A627	LIVING	13.9	530.836		548.937	0.392	0.354	0.646	0.038
TCGA-ED-A66X	TCGA-ED-A66X	LIVING	13.34	383.629		551.073	0.392	0.35	0.65	0.042
TCGA-ED-A66Y	TCGA-ED-A66Y	DECEASED	9.72	497.704		553.557	0.392	0.346	0.654	0.046
TCGA-ED-A7PX	TCGA-ED-A7PX	LIVING	0.2	1210.98		554.806	0.392	0.342	0.658	0.05
TCGA-ED-A7PY	TCGA-ED-A7PY	LIVING	12.81	416.361		555.955	0.385	0.342	0.658	0.043
TCGA-ED-A7PZ	TCGA-ED-A7PZ	LIVING	0.2	565.846		556.932	0.385	0.338	0.662	0.047
TCGA-ED-A7XO	TCGA-ED-A7XO	LIVING	14.03	461.894		557.904	0.385	0.333	0.667	0.052
TCGA-ED-A7XP	TCGA-ED-A7XP	LIVING	13.14	563.112		558.482	0.385	0.329	0.671	0.056
TCGA-ED-A82E	TCGA-ED-A82E	LIVING	13.4	250.9		559.032	0.385	0.325	0.675	0.06
TCGA-ED-A8O5	TCGA-ED-A8O5	LIVING	13.34	395.135		559.747	0.385	0.321	0.679	0.064
TCGA-ED-A8O6	TCGA-ED-A8O6	DECEASED	1.84	745.287		560.778	0.385	0.317	0.683	0.068
TCGA-ED-A97K	TCGA-ED-A97K	LIVING	0.2	423.462		561.62	0.385	0.313	0.687	0.072
TCGA-EP-A12J	TCGA-EP-A12J	LIVING	18.73	462.346		561.753	0.377	0.313	0.687	0.064
TCGA-EP-A26S	TCGA-EP-A26S	LIVING	19.97	320.159		562.466	0.377	0.308	0.692	0.069
TCGA-EP-A2KA	TCGA-EP-A2KA	DECEASED	20.6	575.919		564.165	0.377	0.304	0.696	0.073
TCGA-EP-A2KB	TCGA-EP-A2KB	DECEASED	19.58	529.836		565.234	0.369	0.304	0.696	0.065
TCGA-EP-A2KC	TCGA-EP-A2KC	DECEASED	0.62	292.827		565.343	0.369	0.3	0.7	0.069
TCGA-EP-A3JL	TCGA-EP-A3JL	LIVING	9.95	531.674		565.571	0.369	0.296	0.704	0.073
TCGA-EP-A3RK	TCGA-EP-A3RK	LIVING	11.93	682.232		565.776	0.362	0.296	0.704	0.066
TCGA-ES-A2HS	TCGA-ES-A2HS	DECEASED	22.6	319.862		566.052	0.362	0.292	0.708	0.07
TCGA-ES-A2HT	TCGA-ES-A2HT	DECEASED	14.39	385.726		567.821	0.354	0.292	0.708	0.062
TCGA-FV-A23B	TCGA-FV-A23B	DECEASED	60.84	486.524		569.419	0.354	0.288	0.712	0.066
TCGA-FV-A2QQ	TCGA-FV-A2QQ	LIVING	23.95	565.435		569.494	0.354	0.283	0.717	0.071
TCGA-FV-A2QR	TCGA-FV-A2QR	DECEASED	19.09	334.227		570.008	0.354	0.279	0.721	0.075
TCGA-FV-A3I0	TCGA-FV-A3I0	LIVING	27.86	674.105		572.304	0.354	0.275	0.725	0.079
TCGA-FV-A3I1	TCGA-FV-A3I1	DECEASED	8.11	604.556		575.023	0.354	0.271	0.729	0.083
TCGA-FV-A3R2	TCGA-FV-A3R2	DECEASED	6.37	370.628		575.978	0.346	0.271	0.729	0.075
TCGA-FV-A3R3	TCGA-FV-A3R3	DECEASED	12.02	470.821		576.367	0.346	0.267	0.733	0.079
TCGA-FV-A495	TCGA-FV-A495	LIVING	0.03	463.779		582.317	0.346	0.262	0.738	0.084
TCGA-FV-A496	TCGA-FV-A496	LIVING	0.33	474.904		588.961	0.346	0.258	0.742	0.088
TCGA-FV-A4ZP	TCGA-FV-A4ZP	DECEASED	81.67	805.077		591.225	0.346	0.254	0.746	0.092
TCGA-FV-A4ZQ	TCGA-FV-A4ZQ	LIVING	0.39	456.919		592.516	0.346	0.25	0.75	0.096
TCGA-G3-A25S	TCGA-G3-A25S	DECEASED	13.67	669.316		592.972	0.346	0.246	0.754	0.1
TCGA-G3-A25T	TCGA-G3-A25T	LIVING	51.02	667.389		593.53	0.346	0.242	0.758	0.104
TCGA-G3-A25U	TCGA-G3-A25U	LIVING	53.75	424.112		594.77	0.346	0.238	0.762	0.108
TCGA-G3-A25V	TCGA-G3-A25V	LIVING	28.25	450.742		596.195	0.338	0.238	0.762	0.1
TCGA-G3-A25X	TCGA-G3-A25X	LIVING	58.44	729.989		596.738	0.338	0.233	0.767	0.105
TCGA-G3-A25Y	TCGA-G3-A25Y	DECEASED	14.85	458.993		597.365	0.338	0.229	0.771	0.109
TCGA-G3-A25Z	TCGA-G3-A25Z	LIVING	21.52	507.485		598.41	0.331	0.229	0.771	0.102
TCGA-G3-A3CG	TCGA-G3-A3CG	LIVING	22.11	399.54		599.705	0.331	0.225	0.775	0.106
TCGA-G3-A3CH	TCGA-G3-A3CH	LIVING	25.62	403.778		601.649	0.331	0.221	0.779	0.11
TCGA-G3-A3CI	TCGA-G3-A3CI	LIVING	5.91	558.394		603.738	0.331	0.217	0.783	0.114
TCGA-G3-A3CJ	TCGA-G3-A3CJ	LIVING	19.51	287.786		606.92	0.323	0.217	0.783	0.106
TCGA-G3-A3CK	TCGA-G3-A3CK	LIVING	19.22	416.655		611.2	0.323	0.213	0.787	0.11
TCGA-G3-A5SI	TCGA-G3-A5SI	DECEASED	25.23	436.815		614.42	0.315	0.213	0.787	0.102
TCGA-G3-A5SJ	TCGA-G3-A5SJ	LIVING	22.93	600.378		615.862	0.315	0.208	0.792	0.107
TCGA-G3-A5SK	TCGA-G3-A5SK	LIVING	24.44	593.684		616.019	0.308	0.208	0.792	0.1
TCGA-G3-A5SL	TCGA-G3-A5SL	LIVING	20.4	368.332		616.97	0.3	0.208	0.792	0.092
TCGA-G3-A5SM	TCGA-G3-A5SM	LIVING	17.08	422.36		619.172	0.292	0.208	0.792	0.084
TCGA-G3-A6UC	TCGA-G3-A6UC	LIVING	22.04	278.254		621.673	0.292	0.204	0.796	0.088
TCGA-G3-A7M5	TCGA-G3-A7M5	LIVING	14.68	849.64		624.145	0.292	0.2	0.8	0.092
TCGA-G3-A7M6	TCGA-G3-A7M6	LIVING	20.76	638.125		628.84	0.292	0.196	0.804	0.096
TCGA-G3-A7M7	TCGA-G3-A7M7	LIVING	11.86	514.143		632.401	0.292	0.192	0.808	0.1
TCGA-G3-A7M8	TCGA-G3-A7M8	LIVING	14.13	366.616		632.899	0.285	0.192	0.808	0.093
TCGA-G3-A7M9	TCGA-G3-A7M9	DECEASED	1.84	955.78		634.051	0.285	0.188	0.812	0.097
TCGA-G3-AAUZ	TCGA-G3-AAUZ	LIVING	15.77	389.234		635.956	0.285	0.183	0.817	0.102
TCGA-G3-AAV0	TCGA-G3-AAV0	LIVING	15.64	501.63		637.613	0.285	0.179	0.821	0.106
TCGA-G3-AAV1	TCGA-G3-AAV1	DECEASED	11.79	507.791		638.589	0.285	0.175	0.825	0.11
TCGA-G3-AAV2	TCGA-G3-AAV2	LIVING	12.22	574.126		642.146	0.277	0.175	0.825	0.102
TCGA-G3-AAV3	TCGA-G3-AAV3	LIVING	13.53	483.892		647.078	0.277	0.171	0.829	0.106
TCGA-G3-AAV4	TCGA-G3-AAV4	DECEASED	0.89	448.296		649.141	0.277	0.167	0.833	0.11
TCGA-G3-AAV5	TCGA-G3-AAV5	LIVING	11.63	599.032		655.149	0.277	0.162	0.838	0.115
TCGA-G3-AAV6	TCGA-G3-AAV6	DECEASED	2.14	862.965		661.312	0.277	0.158	0.842	0.119
TCGA-G3-AAV7	TCGA-G3-AAV7	LIVING	11.86	1349.11		661.795	0.277	0.154	0.846	0.123
TCGA-GJ-A3OU	TCGA-GJ-A3OU	LIVING	28.88	637.101		663.673	0.269	0.154	0.846	0.115
TCGA-GJ-A6C0	TCGA-GJ-A6C0	DECEASED	1.02	744.727		666.138	0.269	0.15	0.85	0.119
TCGA-GJ-A9DB	TCGA-GJ-A9DB	DECEASED	2.2	530.477		667.111	0.262	0.15	0.85	0.112
TCGA-HP-A5MZ	TCGA-HP-A5MZ	DECEASED	2.99	476.008		668.353	0.262	0.146	0.854	0.116
TCGA-HP-A5N0	TCGA-HP-A5N0	DECEASED	37.68	351.21		670.474	0.254	0.146	0.854	0.108
TCGA-K7-A5RF	TCGA-K7-A5RF	LIVING	20.73	420.77		672.868	0.254	0.142	0.858	0.112
TCGA-K7-A5RG	TCGA-K7-A5RG	LIVING	17.05	462.641		674.501	0.254	0.137	0.863	0.117
TCGA-K7-A6G5	TCGA-K7-A6G5	LIVING	16.82	367.369		675.156	0.254	0.133	0.867	0.121
TCGA-K7-AAU7	TCGA-K7-AAU7	LIVING	11.79	765.352		675.826	0.246	0.133	0.867	0.113
TCGA-KR-A7K0	TCGA-KR-A7K0	DECEASED	2.14	508.433		679.234	0.238	0.133	0.867	0.105
TCGA-KR-A7K2	TCGA-KR-A7K2	LIVING	27.23	516.43		682.477	0.238	0.129	0.871	0.109
TCGA-KR-A7K7	TCGA-KR-A7K7	LIVING	31.24	781.856		684.338	0.238	0.125	0.875	0.113
TCGA-KR-A7K8	TCGA-KR-A7K8	LIVING	29.76	489.811		692.266	0.231	0.125	0.875	0.106
TCGA-LG-A6GG	TCGA-LG-A6GG	LIVING	12.71	250.002		700.096	0.231	0.121	0.879	0.11
TCGA-LG-A9QC	TCGA-LG-A9QC	LIVING	13.96	367.464		702.48	0.231	0.117	0.883	0.114
TCGA-LG-A9QD	TCGA-LG-A9QD	LIVING	12.02	284.615		711.241	0.231	0.113	0.887	0.118
TCGA-MI-A75C	TCGA-MI-A75C	LIVING	9.56	632.293		721.203	0.231	0.108	0.892	0.123
TCGA-MI-A75E	TCGA-MI-A75E	LIVING	16.66	587.937		726.63	0.231	0.104	0.896	0.127
TCGA-MI-A75G	TCGA-MI-A75G	LIVING	22.93	461.744		730.688	0.231	0.1	0.9	0.131
TCGA-MI-A75H	TCGA-MI-A75H	LIVING	24.54	397.346		734.584	0.231	0.096	0.904	0.135
TCGA-MI-A75I	TCGA-MI-A75I	LIVING	20.7	558.57		738.768	0.231	0.092	0.908	0.139
TCGA-MR-A520	TCGA-MR-A520	LIVING	7.52	346.067		741.149	0.231	0.088	0.912	0.143
TCGA-MR-A8JO	TCGA-MR-A8JO	LIVING	10.84	565.25		743.634	0.223	0.088	0.912	0.135
TCGA-NI-A4U2	TCGA-NI-A4U2	DECEASED	58.84	357.871		745.007	0.215	0.088	0.912	0.127
TCGA-NI-A8LF	TCGA-NI-A8LF	LIVING	26.25	314.668		746.141	0.208	0.088	0.912	0.12
TCGA-O8-A75V	TCGA-O8-A75V	LIVING	17.67	358.296		749.314	0.2	0.088	0.912	0.112
TCGA-PD-A5DF	TCGA-PD-A5DF	DECEASED	20.99	632.509		758.492	0.192	0.088	0.912	0.104
TCGA-QA-A7B7	TCGA-QA-A7B7	LIVING	3.09	505.843		767.9	0.192	0.083	0.917	0.109
TCGA-RC-A6M3	TCGA-RC-A6M3	LIVING	0	537.176		773.454	0.192	0.079	0.921	0.113
TCGA-RC-A6M4	TCGA-RC-A6M4	LIVING	0.72	292.046		779.158	0.192	0.075	0.925	0.117
TCGA-RC-A6M5	TCGA-RC-A6M5	LIVING	0.49	347.998		784.12	0.192	0.071	0.929	0.121
TCGA-RC-A6M6	TCGA-RC-A6M6	LIVING	0.3	421.858		788.228	0.192	0.067	0.933	0.125
TCGA-RC-A7S9	TCGA-RC-A7S9	LIVING	21.02	776.46		790.726	0.185	0.067	0.933	0.118
TCGA-RC-A7SB	TCGA-RC-A7SB	LIVING	19.32	379.333		795.446	0.185	0.063	0.937	0.122
TCGA-RC-A7SF	TCGA-RC-A7SF	LIVING	19.02	347.276		802.294	0.177	0.063	0.937	0.114
TCGA-RC-A7SH	TCGA-RC-A7SH	LIVING	15.37	593.376		805.42	0.169	0.063	0.937	0.106
TCGA-RC-A7SK	TCGA-RC-A7SK	LIVING	15.51	261.77		807.322	0.162	0.063	0.937	0.099
TCGA-RG-A7D4	TCGA-RG-A7D4	LIVING	36.07	576.696		809.138	0.154	0.063	0.937	0.091
TCGA-T1-A6J8	TCGA-T1-A6J8	LIVING	0.76	396.611		812.598	0.154	0.058	0.942	0.096
TCGA-UB-A7MA	TCGA-UB-A7MA	LIVING	27.86	480.403		816.043	0.146	0.058	0.942	0.088
TCGA-UB-A7MB	TCGA-UB-A7MB	LIVING	19.74	530.431		829.679	0.138	0.058	0.942	0.08
TCGA-UB-A7MC	TCGA-UB-A7MC	LIVING	16.43	420.989		845.615	0.138	0.054	0.946	0.084
TCGA-UB-A7MD	TCGA-UB-A7MD	DECEASED	1.71	595.855		848.898	0.131	0.054	0.946	0.077
TCGA-UB-A7ME	TCGA-UB-A7ME	LIVING	15.97	508.389		851.911	0.131	0.05	0.95	0.081
TCGA-UB-A7MF	TCGA-UB-A7MF	DECEASED	7.03	848.155		855.007	0.131	0.046	0.954	0.085
TCGA-UB-AA0U	TCGA-UB-AA0U	LIVING	10.74	620.442		859.399	0.131	0.042	0.958	0.089
TCGA-UB-AA0V	TCGA-UB-AA0V	LIVING	10.32	364.717		863.01	0.123	0.042	0.958	0.081
TCGA-WJ-A86L	TCGA-WJ-A86L	LIVING	11.33	454.061		864.731	0.123	0.037	0.963	0.086
TCGA-WQ-A9G7	TCGA-WQ-A9G7	LIVING	0.99	933.913		876.656	0.115	0.037	0.963	0.078
TCGA-WQ-AB4B	TCGA-WQ-AB4B	LIVING	12.98	447.761		894.348	0.108	0.037	0.963	0.071
TCGA-WX-AA44	TCGA-WX-AA44	LIVING	20.2	786.385		910.771	0.108	0.033	0.967	0.075
TCGA-WX-AA46	TCGA-WX-AA46	LIVING	24.84	371.772		926.459	0.1	0.033	0.967	0.067
TCGA-WX-AA47	TCGA-WX-AA47	DECEASED	18.27	565.217		933.541	0.092	0.033	0.967	0.059
TCGA-XR-A8TC	TCGA-XR-A8TC	LIVING	43.99	649.363		937.776	0.092	0.029	0.971	0.063
TCGA-XR-A8TD	TCGA-XR-A8TD	LIVING	33.84	359.988		948.709	0.085	0.029	0.971	0.056
TCGA-XR-A8TE	TCGA-XR-A8TE	LIVING	30.39	703.347		956.777	0.077	0.029	0.971	0.048
TCGA-XR-A8TF	TCGA-XR-A8TF	DECEASED	22.77	504.043		959.342	0.077	0.025	0.975	0.052
TCGA-XR-A8TG	TCGA-XR-A8TG	LIVING	29.5	554.153		961.492	0.069	0.025	0.975	0.044
TCGA-YA-A8S7	TCGA-YA-A8S7	DECEASED	13.53	1081.07		965.876	0.062	0.025	0.975	0.037
TCGA-ZP-A9CV	TCGA-ZP-A9CV	DECEASED	35.74	411.654		979.712	0.054	0.025	0.975	0.029
TCGA-ZP-A9CY	TCGA-ZP-A9CY	LIVING	25.69	383.754		1017.97	0.046	0.025	0.975	0.021
TCGA-ZP-A9CZ	TCGA-ZP-A9CZ	LIVING	23.19	770.448		1048.25	0.038	0.025	0.975	0.013
TCGA-ZP-A9D0	TCGA-ZP-A9D0	LIVING	35.84	507.079		1051.55	0.031	0.025	0.975	0.006
TCGA-ZP-A9D1	TCGA-ZP-A9D1	LIVING	0.69	372.99		1061.37	0.023	0.025	0.975	-0.002
TCGA-ZP-A9D2	TCGA-ZP-A9D2	DECEASED	25.13	685.953		1075.5	0.023	0.021	0.979	0.002
TCGA-ZP-A9D4	TCGA-ZP-A9D4	LIVING	12.98	384.104		1116.99	0.015	0.021	0.979	-0.006
TCGA-ZS-A9CD	TCGA-ZS-A9CD	DECEASED	45.53	531.931		1161.45	0.015	0.017	0.983	-0.002
TCGA-ZS-A9CE	TCGA-ZS-A9CE	LIVING	40.77	299.781		1190.48	0.008	0.017	0.983	-0.009
TCGA-ZS-A9CF	TCGA-ZS-A9CF	LIVING	79.24	410.062		1212.95	0.008	0.012	0.988	-0.004
TCGA-ZS-A9CG	TCGA-ZS-A9CG	LIVING	11.2	292.031		1218.89	0.008	0.008	0.992	0
						1285.98	0.008	0.004	0.996	0.004
						1379.72	0.008	0	1	0.008
						1411.32	0	0	1	0
						a 最小截斷值是觀察到的最小測試值減 1， 而最大截斷值是觀察到的最大測試值加 1。 其他所有的截斷值是觀察到的兩個連續排序測試值的平均值。
